# Supplementary material for: A Targeted “Next-Generation” Sequencing-Informatic Approach to Define Genetic Diversity in Theileria orientalis Populations within Individual Cattle: Proof-of-Principle
Source: Pathogens. 2020 Jun 5;9(6):448. doi: 10.3390/pathogens9060448 (PMC7350381; doi:10.3390/pathogens9060448)
Supplement: Supplementary file 1 [file pathogens-09-00448-s001.zip]

Archive with 5 entries (4 files):
- Figure S1.pdf
- __MACOSX/
- __MACOSX/._Figure S1.pdf
- Table S1.xlsx
- __MACOSX/._Table S1.xlsx
