# Supplementary material for: A Targeted “Next-Generation” Sequencing-Informatic Approach to Define Genetic Diversity in Theileria orientalis Populations within Individual Cattle: Proof-of-Principle
Source: Pathogens. 2020 Jun 5;9(6):448. doi: 10.3390/pathogens9060448 (PMC7350381; doi:10.3390/pathogens9060448)
Supplement: Supplementary file 1 [file pathogens-09-00448-s001.zip › Table S1.xlsx]

## Sheet: Sheet1
Table S1. Codes and GenBank accession numbers of all 110 (partial) MPSP sequences obtained from 13 bovine blood DNA samples tested for Theileria orientalis using the next-generation sequencing-based bioinformatic approach. Total numbers of sequence reads for individual genotypes in samples are listed.
Sequence code	GenBank accession no.	Genotype					Total no. of reads	Sample codes
		chitose	ikeda	buffeli	type 4	type 5
PopUID.000	MT428433		40096				40096	A5, A6, A7, A9, A11, A12, A14, A15
PopUID.001	MT428434			33385			33385	A6, A8, A10, A11, A12, A13, A15
PopUID.002	MT428435	20358					20358	A6, A8, A10, A11, A12, A13, A15
PopUID.003	MT428436	29556					29556	A5, A8, A11, A15, A17
PopUID.004	MT428437	14399					14399	A2, A13, A14, A15
PopUID.005	MT428438			4269			4269	A6, A10, A11, A13
PopUID.006	MT428439					16315	16315	A9, A10, A11
PopUID.007	MT428440	5584					5584	A8, A10, A14
PopUID.008	MT428441		455				455	A7, A9, A14
PopUID.009	MT428442		446				446	A7, A9, A12
PopUID.010	MT428443		460				460	A9, A12, A14
PopUID.011	MT428444		432				432	A7, A9, A12
PopUID.012	MT428445		517				517	A5, A7, A12
PopUID.013	MT428446		427				427	A5, A7, A9
PopUID.014	MT428447		304				304	A7, A9, A14
PopUID.015	MT428448		416				416	A5, A7, A9
PopUID.016	MT428449		389				389	A6, A7, A9
PopUID.017	MT428450		290				290	A7, A9, A14
PopUID.018	MT428451		406				406	A5, A7, A9
PopUID.019	MT428452			8927			8927	A2, A14
PopUID.020	MT428453			3267			3267	A6, A15
PopUID.021	MT428454				1905		1905	A6, A11
PopUID.022	MT428455		267				267	A7, A9
PopUID.023	MT428456		260				260	A7, A9
PopUID.024	MT428457		245				245	A7, A9
PopUID.025	MT428458		386				386	A5, A9
PopUID.026	MT428459		386				386	A5, A9
PopUID.027	MT428460	407					407	A5, A17
PopUID.028	MT428461		222				222	A9, A14
PopUID.029	MT428462	339					339	A5, A17
PopUID.030	MT428463		208				208	A7, A14
PopUID.031	MT428464		185				185	A7, A9
PopUID.032	MT428465		184				184	A7, A9
PopUID.033	MT428466		178				178	A7, A9
PopUID.034	MT428467		177				177	A7, A9
PopUID.035	MT428468		169				169	A7, A9
PopUID.036	MT428469		165				165	A7, A9
PopUID.037	MT428470		159				159	A7, A9
PopUID.038	MT428471	1020					1020	A14
PopUID.039	MT428472			1456			1456	A6
PopUID.040	MT428473	1271					1271	A6
PopUID.041	MT428474		301				301	A7
PopUID.042	MT428475	388					388	A8
PopUID.043	MT428476		247				247	A9
PopUID.044	MT428477		224				224	A9
PopUID.045	MT428478			340			340	A8
PopUID.046	MT428479					335	335	A8
PopUID.047	MT428480	209					209	A17
PopUID.048	MT428481		172				172	A7
PopUID.049	MT428482		163				163	A7
PopUID.050	MT428483		174				174	A9
PopUID.051	MT428484		167				167	A9
PopUID.052	MT428485	250					250	A8
PopUID.053	MT428486	168					168	A17
PopUID.054	MT428487		156				156	A9
PopUID.055	MT428488	158					158	A17
PopUID.056	MT428489		305				305	A5
PopUID.057	MT428490	148					148	A17
PopUID.058	MT428491		125				125	A7
PopUID.059	MT428492		135				135	A9
PopUID.060	MT428493		120				120	A7
PopUID.061	MT428494		119				119	A7
PopUID.062	MT428495		203				203	A8
PopUID.063	MT428496	136					136	A17
PopUID.064	MT428497	134					134	A17
PopUID.065	MT428498		104				104	A7
PopUID.066	MT428499	117					117	A17
PopUID.067	MT428500		99				99	A7
PopUID.068	MT428501		99				99	A7
PopUID.069	MT428502	115					115	A17
PopUID.070	MT428503	114					114	A17
PopUID.071	MT428504		106				106	A9
PopUID.072	MT428505	111					111	A17
PopUID.073	MT428506		94				94	A7
PopUID.074	MT428507	109					109	A17
PopUID.075	MT428508	108					108	A17
PopUID.076	MT428509	108					108	A17
PopUID.077	MT428510	209					209	A2
PopUID.078	MT428511	107					107	A17
PopUID.079	MT428512	106					106	A17
PopUID.080	MT428513	105					105	A17
PopUID.081	MT428514		98				98	A9
PopUID.082	MT428515	104					104	A17
PopUID.083	MT428516	102					102	A17
PopUID.084	MT428517	102					102	A17
PopUID.085	MT428518		87				87	A7
PopUID.086	MT428519	101					101	A17
PopUID.087	MT428520		94				94	A9
PopUID.088	MT428521			105			105	A13
PopUID.089	MT428522	100					100	A17
PopUID.090	MT428523	146					146	A8
PopUID.091	MT428524		93				93	A9
PopUID.092	MT428525	99					99	A17
PopUID.093	MT428526		92				92	A9
PopUID.094	MT428527	189					189	A2
PopUID.095	MT428528			102			102	A13
PopUID.096	MT428529		83				83	A7
PopUID.097	MT428530		91				91	A9
PopUID.098	MT428531		81				81	A7
PopUID.099	MT428532			138			138	A8
PopUID.100	MT428533		79				79	A7
PopUID.101	MT428534	97					97	A13
PopUID.102	MT428535			93			93	A13
PopUID.103	MT428536		83				83	A9
PopUID.104	MT428537		75				75	A7
PopUID.105	MT428538		74				74	A7
PopUID.106	MT428539		81				81	A9
PopUID.107	MT428540	81					81	A13
PopUID.108	MT428541			77			77	A13
PopUID.109	MT428542			77			77	A13
Totals		76955	52053	52236	1905	16650	199799
